# Supplementary material for: What matters to women and healthcare providers in relation to interventions for the prevention of postpartum haemorrhage: A qualitative systematic review
Source: PLoS One. 2019 May 8;14(5):e0215919. doi: 10.1371/journal.pone.0215919 (PMC6505942; doi:10.1371/journal.pone.0215919)
Supplement: S2 Appendix — (XLSX) [file pone.0215919.s003.xlsx]

## Sheet: Sheet A
Code	Source	Author and Reference	Qualitative components Y/N	Women or Providers	PPH Focus Y/N	Prevention or Treatment	In/Out	Country & Comments
1	LILACS	Álvarez-Franco, 2013 How Women who Had Postpartum Hemorrhage (PPH) Describes the Nursing Care. Aquichán vol.13 no.1	Y	Women	Y	Treatment (Perception of Care)	IN	Brazil
2	MEDLINE	Dunning T, Harris JM, Sandall J. Women and their birth partners’ experiences following a primary postpartum haemorrhage: a qualitative study experiences following a primary postpartum haemorrhage: a qualitative study. BMC Pregnancy and Childbirth (2016) 16:80	Y	Women	Y	Treatment	IN	UK
3	CINAHL	Robertson et al. After the Unexpected: Ontario Midwifery Clients’ Experiences of Postpartum Hemorrhage. Canadian Journal of Midwifery Research and Practice Volume 16, Number 1, 2017:11-19	Y	Women	Y	Treatment	IN	CANADA
4	MEDLINE	Sentilhes et al. Long-term psychological impact of severe postpartum hemorrhage. Acta Obstetricia et Gynecologica Scandinavica 90 (2011) 615–620	Y	Women	Y	Treatment	OUT	France	Insufficient qualitative data
5	CINAHL	Snowdon et al. Information-hungry and disempowered: A qualitative study of women and their partners experience of severe postpartum haemorrhage Midwifery28(2012)791–799	Y	Women (& Partners)	Y	Treatment	IN	UK
6	CINAHL	Thompson et al. Women’s Experiences of Care and Their Concerns and Needs Following a Significant Primary Postpartum Hemorrhage. BIRTH 38:4 December 2011 327-335	Y	Women	Y	Treatment	IN	New Zealand & Australia
7	LILACS	Hinton L, Locock L, Knight M. Experiences of the quality of care of women with near-miss maternal morbidities in the UK. BJOG 2014; 121 (Suppl. 4): 20–23.	Y	Women	? (Near Miss)	No	OUT	UK	Near miss
8	CINAHL	Mapp T, Hudson K. Feelings and fears during obstetric emergencies - 1. BRITISH JOURNAL Of MiDWIfERY, JANUARY 2005, VOL 13. NO 1	Y	Women	? (Ostetric Emergencies)	No	OUT	UK	Near miss
9	MEDLINE	Norhayati et al. The experiences of women with maternal near miss and their perception of quality of care in Kelantan, Malaysia: a qualitative study. BMC Pregnancy and Childbirth (2017) 17:189	Y	Women	? (Near Miss)	No	OUT	Malaysia	Near miss
10	MEDLINE	Stal et al. Women’s perceptions of the quality of emergency obstetric care in a referral hospital in rural Tanzania. Tropical Medicine and International Health volume 20 no 7 pp 934–940 july 2015	Y	Women	? (Obstetric Emergencies)	No	OUT	Tanzania	Near miss
11	LILACS	Kalim et al. Postpartum Haemorrhage and Eclampsia: Differences in Knowledge and Care-seeking Behaviour in Two Districts of Bangladesh. J HEALTH POPUL NUTR 2009 April;27(2):156-169	Y	Women	Y	Y Treatment? (Care seeking practices)	IN	Bangladesh
12	MEDLINE	Ononge et al. Excessive bleeding is a normal cleansing process: a qualitative study of postpartum haemorrhage among rural Uganda women. BMC Pregnancy and Childbirth (2016) 16:211	Y	Women & TBA's	Y	Treatment? (Care seeking practices)	IN	Uganda (Rural)
13	POPLINE	Asowa-Omorodion FI. WOMEN'S PERCEPTIONS OF THE COMPLICATIONS OF PREGNANCY AND CHILDBIRTH IN TWO ESAN COMMUNITIES, EDO STATE, NIGERIA. Soc. Sci. Med. Vol. 44, No. 12, pp. 1817-1824, 1997	Y	Women	? (Complications)	Treatment?	IN	Nigeria
14	POPLINE	Sibley et al. Women’s Descriptions of Postpartum Health Problems: Preliminary Findings from Matlab, Bangladesh. J Midwifery Womens Health 2007;52:351–360	Y	Women & TBA's	? (Post-partum problems)	Y? Treatment - Understanding of PPH	IN	Bangladesh
	CINAHL	Fikree FF et al. Health service utilization for perceived postpartum morbidity among poor women living in Karachi. Social Science & Medicine 59 (2004) 681–694	Y	Women & TBA's	? (Perceived post partum problems)	Y? Treatment Understanding of PPH	IN	Pakistan
15	MEDLINE	Sibley et al. Cultural Theories of Postpartum Bleeding in Matlab, Bangladesh: Implications for Community Health Intervention. J HEALTH POPUL NUTR 2009 Jun;27(3):379-390	Y (but presented quantitatively)	Women	Y	?	OUT	Bangladesh -	Limited Qualitative data - Findings largely presented as descriptive statistics
16	AJOL	Jangsten E, et al. Women's Perceptions of Pain and Discomfort after Childbirth in Angola. AfrJ Reprod Health 2005; 9[3]:148-158	Y	Women	Y?	? Treatment - mainly about pain perception	IN?	Angola	framed around pain and discomfort - comparison study with Oxytocin Uniject device
32	POPLINE	Matsuyama A, Moji K. Perception of Bleeding as a Danger Sign During Pregnancy, Delivery, and the Postpartum Period in Rural Nepal. Qualitative Health Research Volume 18 Number 2 February 2008 196-208	Y	Women, Mothers-in-law & Husbands	Y (Understanding blood)	? Prevention & Treatment	IN	Nepal
17	MEDLINE	Sacks E, et al. Postnatal Care Experiences and Barriers to Care Utilization for Home- and Facility-Delivered Newborns in Uganda and Zambia. Matern Child Health J (2017) 21:599–606	Y	Women	? (Post natal care experiences)	Y Treatment	IN	Uganda & Zambia
48	POPLINE	Harper et al 2012. Preventing Postpartum Hemorrhage: Community-Based Distribution of Misoprostol in Tangail District, Bangladesh. USAID Project Brief	Y	Women	Y	Y (Community distribution of misprostol)	OUT	Bangladesh	Report - Limited Qualitative data (Useful for Additional Information)
18	CINAHL	Thompson et al. RWomen's breastfeeding experiences following a significant primary postpartum haemorrhage: A multicentre cohort study. International Breastfeeding Journal 2010, 5:5	Y	Women	? (in the context of Breastfeeding)	? Treatment	IN?	New Zealand & Australia
19	CINAHL	Begley C, et al. Irish and New Zealand midwives’ expertise in expectant management of the third stage of labour:The ‘MEET’ study. Midwifery 28 (2012)733–739	Y	Midwives	Y (3rd Stage Practices)	Y Prevention & Treatment	IN	New Zealand & Ireland
20	POPLINE	Jangsten E, Hellstrom AL, Berg M. Management of the third stage of labour—focus group discussions with Swedish midwives. Midwifery 26( 2010) 609–614	Y	Midwives	Y (3rd Stage Practices)	Y Prevention & Treatment	IN	Sweden
21	CINAHL	Kanikasamy F. Third stage: the ‘why’ of physiological practice. Midwives The official journal of the Royal College of Midwives. Volume 10 No.9 October 2007	Y	Midwives	Y (3rd Stage Practices)	Y Prevention & Treatment	IN	UK
22	POPLINE	Schack et al. Experiencing challenges when implementing Active Management of Third Stage of Labor (AMTSL): a qualitative study with midwives in Accra, Ghana. BMC Pregnancy and Childbirth 2014, 14:193	Y	Midwives	Y (Active Management)	Y Prevention	IN	Ghana
23	POPLINE	Vivio D et al. Integration of the Practice of Active Management of the Third Stage of Labor Within Training and Service Implementation Programming in Zambia. J Midwifery Womens Health 2010;55:447–454	? Mainly presented as statistics	Midwives	Y (Active Management)	Y Prevention	OUT	Zambia	limited qual data
24	LILACS	Deepak NN, Mirzabagi E, Koski A, Tripathi V (2013) Knowledge, Attitudes, and Practices Related to Uterotonic Drugs during Childbirth in Karnataka, India: A Qualitative Research Study. PLoS ONE 8(4): e62801. doi:10.1371/journal.pone.0062801	Y	Providers (including women)	? - mainly for labour augmentation	Y Prevention and Treatment(Use of uterotonics)	IN	India
25	POPLINE	Bazzano AN, Jones L, Ngo TD. Stakeholder perceptions of misoprostol: a qualitative investigation. International Journal of Women’s Health 2014:6 389–393	Y	Providers	Y	Y Prevention & Treatment (Use of misprostol)	IN	Cambodia
26	POPLINE	Beltman JJ, et al. Local health workers’ perceptions of substandard care in the management of obstetric hemorrhage in rural Malawi. BMC Pregnancy and Childbirth 2013, 13:39	Y	Providers	Y	Y Prevention & Treatment	IN	Malawi
27	Backchain	bij de Vaate et al. Knowledge, attitudes and practices of trained traditional birth attendants in the Gambia in the prevention, recognition and management of postpartum haemorrhage. Midwifery (2002) 18, 3-11	Y	TBA's	Y	Y Prevention & Treatment	IN	Gambia
28	MEDLINE	Braddick L, et al. A mixed-methods study of barriers and facilitators to the implementation of postpartum hemorrhage guidelines in Uganda. International Journal of Gynecology and Obstetrics 132 (2016) 89–93	Y	Providers	Y (3rd Stage Practices)	Y Prevention	IN	Uganda - adherence to guidelines
29	POPLINE	Collins et al. An exploration of village-level uterotonic practices in Fenerive-Est, Madagascar. BMC Pregnancy and Childbirth (2016) 16:69	Y	Providers (including Matrones)	? (use of 'natural uterotonics)	Y Prevention & Treatment (Use of uterotonics)	IN	Madagascar
30	POPLINE	Ith P et al. Practices of skilled birth attendants during labour,birth and the immediate postpartum period in Cambodia. Midwifery 29 (2013)300–307	Y	Providers	? Care of a variety of conditions	? Prevention	IN	Cambodia
31	Backchain	Kapyepye H, Klopper H, Bodkin C. Haemorrhage in pregnancy: information given to women in Chiradzulu (Malawi). Curationis 2006; 29(2): 48-55	Y	Providers	Y	No - PPH in pregnancy	OUT	Malawi	PPH in Pregnancy
33	LILACS	Natarajan et al. Use of prophylactic uterotonics during the third stage of labor: a survey of provider practices in community health facilities in Sierra Leone. BMC Pregnancy and Childbirth (2016) 16:23	Y (Including survey data)	Providers	Y	Y Prevention - (Use of uterotonics)	IN	Sierra Leone
34	LILACS	Ngunyulu, R.N., Mulaudzi, F.M. & Peu, M.D., 2015, ‘Comparison between indigenous and Western postnatal care practices in Mopani District, Limpopo Province, South Africa’, Curationis 38(1), Art. #1252, 9 pages. http://dx.doi.org/10.4102/curationis.	Y	Providers (Midwives & TBA'S)	? (Post natal care experiences)	? Prevention & Treatment	IN?	South Africa
35	POPLINE	PATH, 2005. Reducing Postpartum Hemorrhage in Thanh Hoa, Viet Nam - Assessing the Role of Active Management of Third Stage of Labor and of Oxytocin in Ampoules and Uniject Devices	Y (AS part of a report)	Providers	Y	Y Prevention	OUT	Vietnam	Report - quality? Limited Qual data reported largely by description
36	LILACS	Radoff KA, et al. Practices related to postpartum uterine involution in the Western Highlands of Guatemala. Midwifery. 2013 March ; 29(3): 225–232. doi:10.1016/j.midw.2011.12.009.	Y	Providers (TBA'S & Auxilliary nurses)	Y	Y - Prevention & Treatment	IN	Guatamala
37	POPLINE	Sanghvi et al. Prevention of postpartum hemorrhage, West Java, Indonesia	Y	Providers	Y	Y Prevention	IN	Indonesia
38	POPLINE	Than KK et al. Prevention of postpartum haemorrhage by community-based auxiliary midwives in hard-to-reach areas of Myanmar: a qualitative inquiry into acceptability and feasibility of task shifting. BMC Pregnancy and Childbirth (2017) 17:146	Y	Providers (including women)	Y	Y Prevention	IN	Myanmar
39	POPLINE	Tsu VD, et al. Oxytocin in prefilled Uniject injection devices for managing third-stage labor in Indonesia. International Journal of Gynecology and Obstetrics 83 (2003) 103–111	Y (Limited qual info)	Midwives	Y	Y Prevention	OUT	Indonesia	Limited qual data - results reported using descriptive stats
40	MEDLINE	Woiski et al. Influencing factors for high quality care on postpartum haemorrhage in the Netherlands: patient and professional perspectives. BMC Pregnancy and Childbirth (2015) 15:272	Y	Providers (including women)	Y	Y Care practices	IN	Netherlands
41	LILACS	Belizan et al. Facilitators and barriers to adoption of evidence-based perinatal care in Latin American hospitals: a qualitative study. Health Education Research Vol.22 no.6 2007 Pages 839–853	Y	Providers	?	?	OUT?	Latin America - Issues related to including EBM in guidelines (PPH) IMPLEMENTATION?
42	CINAHL	Garcia, K. , Morrison, B., & Kilanowski, J. (2012). Focus group with Guatemalan traditional midwives about postpartum hemorrhage. Online Journal of Cultural Competence in Nursing and Healthcare, 2(2), 1-10. doi:10.9730/ojccnh.org/v2n2a1	Y	TBA's	Y	? Treatment - (knowledge of PPH)	IN	Guatamala - most of the midwives said they had no experience of PPH
43	POPLINE	Murzabagi E et al. Uterotonic use during childbirth in Uttar Pradesh:Accounts from community members and health providers. Midwifery29(2013)902–910	Y	Providers, TBA's (including women)	Y	?	OUT?	India	Mainly about use for labour augmentation
44	Backchain	POPPHI. Pilot use of oxytocin in a Uniject™ device for AMTSL in Mali: evaluation of the safety and feasibility of a new delivery technology. Seattle: PATH; 2008	Y (Limited qual info)	Providers (various)	Y	Y Prevention	OUT	Mali	Limited qualitative data
46	CINAHL	E.C. Atukunda et al. Civil Society Organizations and medicines policy change: A case study of registration, procurement, distribution and use of misoprostol in Uganda. Social Science & Medicine 130 (2015) 242-249	Y	Providers (Managers)	Y	Y Prevention	IN?	Uganda
47	POPLINE	Durham J, Warner M, Phengsavanh A, Sychareun V, Vongxay V, Rickart K (2016) Stakeholder Analysis of Community Distribution of Misoprostol in Lao PDR: A Qualitative Study. PLoS ONE 11(9): e0162154. doi:10.1371/journal.pone.0162154	Y	Providers	Y	Y (Community distribution of misprostol)	IN	Lao
49	AJOL	Prata N. Community-Based Availability of Misoprostol: Is It Safe? Afr J Reprod Health 2009; 13[2]:117-128	Y	Providers	Y	Y (Community distribution of misprostol)	OUT	Tanzania	No qual data
50	POPLINE	Spangler SA et al. Interpretation of National Policy Regarding Community-Based Use of Misoprostol for Postpartum Hemorrhage Prevention in Ethiopia: A Tale of Two Regions. MidwiferyWomens Health 2014;59:S83–S90	Y	Providers	Y	Y (Community distribution of misprostol)	IN	Ethiopia
51	Backchain	Mayer Hashi Project. 2010. Community-based distribution of misoprostol for the prevention of postpartum hemorrhage: Evaluation of a pilot intervention in Tangail District, Bangladesh. Dhaka: EngenderHealth/Mayer Hashi Project.	Y	Women and Providers	Y	Y (Community distribution of misprostol)	OUT?	Bangladesh	Report rather than research

## Sheet: Sheet1
Study Ref	Date	Country	Resource	Women or Provider	Context	Clear Aims	Lit Review	Theory and Design clear and appropriate	Sampling strategy explained	Data Collection explained	Analysis explained	Findings reflect data	Ethics	Reflexivity	Relevance	Quality Rating
Álvarez-Franco, 2013 How Women who Had Postpartum Hemorrhage (PPH) Describes the Nursing Care. Aquichán vol.13 no.1	2013	Colombia	Upper Middle	Women	Urban - Public and Private institutions	Yes - Women's experiences of care after a PPH	Yes -Limited	Yes - Phenomenology with multiple interviews and observations	Yes - from hospital records then until saturation	Yes? Appropriate to design with 8 participants but limited by lack of info about participants	Yes - appropriate to design	Yes - sufficient quotes to support themes	No	No	Limited - no details of limitations or context	C+
Dunning T, Harris JM, Sandall J. Women and their birth partners’ experiences following a primary postpartum haemorrhage: a qualitative study. BMC Pregnancy and Childbirth (2016) 16:80	2016	UK	High	Women	Urban - 1 London hospital	Yes - Women & Birth partners experiences of PPH	Yes - Limited	Yes - Limited theory, simple design based on exploratory interviews. Phenomenology with interviews and observations	Yes - max variation sampling from hospital records starified by level of PPH	Yes - 11 women and 6 partners in accord with design criteria	Yes - coding, categorization and thematic development in accord with pre-determined method	Yes - sufficient quotes to support themes	Yes	No	Yes - including implications for practice	B+
Robertson et al. After the Unexpected: Ontario Midwifery Clients’ Experiences of Postpartum Hemorrhage. Canadian Journal of Midwifery Research and Practice Volume 16, Number 1, 2017:11-19	2017	Canada	High	Women	Urban - based in Toronto	Yes - Women's experiences of PPH	Yes - adequate	Unclear - study based on an online survey AND focus groups but limited details of theory and design	Unclear - clients approached via e-mail then further requests via Twitter & Facebook	Yes - 8 women took part in FG's and 15 completed online surveys, including 4 (in the FG's) who had a homebirth	No - other than to say transcripts were independently coded and discussed within the study team	Yes - sufficient quotes to support themes	Yes	No	Yes - limitations and implications addressed	C+
Snowdon et al. Information-hungry and disempowered: A qualitative study of women and their partners experience of severe postpartum haemorrhage Midwifery28(2012)791–799	2012	UK	High	Women & partners	Urban - 2 UK hospitals	Yes - Women & Birth partners experiences of severe PPH plus long term consequences	Yes - adequate	Yes - phenomenology including interviews with women and partners	Yes - purposive from hospital records	Yes - 9 women and 6 partners interviewed from a total of 15 identified cases	Yes - broadly in accord with interpretive phenomenology	Yes - sufficient quotes to support themes	Yes	No	Yes - including wider implications but study limitations not really addressed	B
Thompson et al. Women’s Experiences of Care and Their Concerns and Needs Following a Significant Primary Postpartum Hemorrhage. BIRTH 38:4 December 2011 327-335	2011	NZ & AUS	High	Women	Urban - from 17 major hospitals in Australia and New Zealand	Yes - Women's experiences of care and PPH management following a severe primary PPH	Yes - adequate	Yes - prospective mixed methods study utilizing survey data collected at various time points (birth, 2 months and 4 months PN) plus qualitative analysis of narrative data.	Yes -purposive from hosptial records, women with an estimated blood loss of 1,500 mL or more in the 24 hours after childbirth, and ⁄ or a peripartum fall in hemoglobin concentration to 7 g⁄ dL or less, and ⁄ or of 4 g ⁄ dL or more. No details of how/when women were contcated	Yes - 171/206 women recruited completed the 1st questionnire, 167 the 2nd and 160 the 3rd	Yes - independent coding of data then consensus via 'coding couples' followed by thematic development	Yes - relatively detailed analysis undetaken with themes and quotes clearly identified	Yes	No	Yes - major issues relating to relevance broadly discussed and study limitations addressed	B
Kalim et al. Postpartum Haemorrhage and Eclampsia: Differences in Knowledge and Care-seeking Behaviour in Two Districts of Bangladesh. J HEALTH POPUL NUTR 2009 April;27(2):156-169	2009	Bangladesh	Lower Middle	Women	Rural - from 2 districts of Bangladesh with different attitudes to care seeking behaviour	Yes - Women's knowledge and associted care seeking behviour around 2 maternal conditions with high morbidity (PPH & Eclampsia)	Yes - adequate	Yes - limited theory but design based on surveys, case studies of the 2 conditions and interviews with women	Unclear - random selection of women from the 2 districts stratified by age (Reproductive age and 'older' women) - 20 from each group from the 2 districts =80 in total	Limited - confusing details of who actually ended up being interviewed - appears to be 38 women from the 'reproductive age' group but also seems to include carers such as mother-in-law and tba.	Limited details of how the interview data was analysed	Unclear - details of the interviews are poorly explained and findings are not identified clearly. Limited quotes	Yes	No	Yes - broad discussion centred on context but little effort to address limitations or generalizability	C+
Ononge et al. Excessive bleeding is a normal cleansing process: a qualitative study of postpartum haemorrhage among rural Uganda women. BMC Pregnancy and Childbirth (2016) 16:211	2016	Uganda	Low	Women & TBA's	Rural - from a district of Uganda with limited hospital facilities and a high% of women giving birth at home	Yes - Women's knowledge of and experience of PPH with an emphasis on traditional practices/beliefs	Yes - Good	Yes - phenomenology utilizing in depth interviews with women and TBA's	Yes - women with relevant experience identified and chosen by village level community health workers	Yes - 15 women and 6 TBA's. Women had given birth at home within the previous year and may or may not have experienced a PPH	Yes - broadly in accord with interpretive phenomenology	Yes - relatively detailed analysis undetaken with themes and quotes clearly identified	Yes	No	Yes - detailed discussion of relevance, transferability, relationship to previous studies and limitations	A-
Sibley et al. Women’s Descriptions of Postpartum Health Problems: Preliminary Findings from Matlab, Bangladesh. J Midwifery Womens Health 2007;52:351–360	2007	Bangladesh	Lower Middle	Women & TBA's	Rural - from a district in Bangladesh with a small district hospital	Yes - Women's cultural understandings of PPH	Yes - Good	Unclear - appears to be survey based with semi-structured interview questions delivered verbally	Yes - random selection of women and TBA's. Women stratified by reproductive age (15-49) and 'older' women (50-70)	Limited - 80 women (including TBA's) interviewed with set clarification questions r.e. maternal morbidity conditions as well as more detailed verbal responses	Yes - quite a complex system r.e. the survey questions followed by a coding system for the narrative data	Yes - mainly presented quantitavely with some themes and supporting quotes for the 'free responses'	Yes	No	Yes - good discussion of findings, relevance and implications but no reflections on limitations	C+
Jangsten E, Strand R, Gomez de Freitas EG, Hellström AL, Johansson A, Bergström S. Women's Perceptions of Pain and Discomfort after Childbirth in Angola. African Journal of Reproductive Health 2005;9(3):148-158	2010	Angola	Lower Middle	Women	Urban - the largest teaching hospital in Luanda	Yes - to investigate perceptions of pain and discomfort among birthing women in Angola in connection with the use of Uniject™ given as a part of AML, compared to women not receiving the treatment.	Yes - Good	Unclear - qualitative analysis of open ended questions on a survey with women who were allocated to a treatment group or a control group	Unclear - random selection of women treated on the PN ward over a 2 week period	Yes - 102 women (51 in each group) completing a survey with open ended questions	No - very limited details of how the qualitative data was analysed	Unclear - basic themes illustrated with relevant (unlabelled) quotes	Yes	No	Yes - mostly descriptive but emergent issues discussed and contextualized	C
Matsuyama A, Moji K. Perception of Bleeding as a Danger Sign During Pregnancy, Delivery, and the Postpartum Period in Rural Nepal. Qualitative Health Research Volume 18 Number 2 February 2008 196-208	2008	Nepal	Low	Women, Mothers-in-law & Husbands	Urban & Rural - mix of hospitals and community health facilities in a province within 60km of Kathmandu	Yes - to describe local knowledge, perceptions, and care-seeking behavior concerned with health problems during pregnancy, delivery, and the postpartum period, with a special focus on bleeding.	Yes - Good	Yes - Grounded theory approach supplemented by case histories	Yes - initially snowball followed by purposive sampling according to levels of subject knowledge	Yes - 28 participants completing multiple interviews (recorded and transcribed)	Yes - ranking of problems followed by thematic analysis of qual interview data	Yes - prgamatic and descriptive themes supported by identifiable quotes	Yes	No	Yes - including discussion of wider literature and generalizability but not much on limitations.	B
Asowa-Omorodion FI. WOMEN'S PERCEPTIONS OF THE COMPLICATIONS OF PREGNANCY AND CHILDBIRTH IN TWO ESAN COMMUNITIES, EDO STATE, NIGERIA. Soc. Sci. Med. Vol. 44, No. 12, pp. 1817-1824, 1997	1997	Nigeria	Lower Middle	Women	Rural - 2 communites in Eastern Nigeria	Yes - women's perceptions of complications during pregnancy and labour	Yes - adequate	Unclear - anthropological investiagtion using focus groups with women	Unclear - appears to be random selection of participants stratified by different socio-demographic profiles (e.g. married women with little or no education)	Limited - 8-12 women in each focus group (n=?) representative of their community or village	No - no details given	Yes - detailed descriptions of a variety of issues and themes with (unidentified) supporting quotes.	No	No	Limited - largely descriptive with little or no exploration of transferability or study limitations	C
Fikree FF et al. Health service utilization for perceived postpartum morbidity among poor women living in Karachi. Social Science & Medicine 59 (2004) 681–694	2004	Pakistan	Lower Middle	Women & TBA's	Urban - poor communitoes in Karachi	Yes - to explore traditional beliefs and practices, to assess puerperal morbidity, and to understand care-seeking behaviors amongst a population of poor women living in Karachi.	Yes - adequate	Yes - limited theory but design based on a mixed-methods approach utilizing a survey, FGD's and indepth interviews with women and TBA's	Yes - purposive based on various socio-biological indicators relating to age, parity, knowledge and care seeking parctices (e.g. primiparous mothers with a perceived serious post-partum morbidity who sought care). Appears to be based on a pre-determined sample size	Yes - 5 focus groups with 8-10 participants in each and 15 in depth interviews, translated and transcribed. Survey data discussed separately but no qual data included.	No - details only given for quantitative analysis. Authors also identified 'correct' responses from a bio-medical perspective without exploring contextual nuance around words women used e.g. 'weakness'.	Unclear - no clear structure to findings, lack of themes and unidentified quotes. Limited qual data on PPH	Yes	No	Yes - comprehensive discussion including references to wider literature, generalizability of findings and limitations.	C+
Thompson JF et al. Women's breastfeeding experiences following a significant primary postpartum haemorrhage: A multicentre cohort study. International Breastfeeding Journal 2010, 5:5	2010	Australia	High	Women	Urban - from 17 major hospitals in Australia and New Zealand	Yes - breastfeeding experiences of women who suffered a sever PPH	Yes - adequate	Yes - prospective mixed methods study utilizing survey data collected at various time points (birth, 2 months and 4 months PN) plus qualitative analysis of narrative data.	Yes -purposive from hosptial records, women with an estimated blood loss of 1,500 mL or more in the 24 hours after childbirth, and ⁄ or a peripartum fall in hemoglobin concentration to 7 g⁄ dL or less, and ⁄ or of 4 g ⁄ dL or more. No details of how/when women were contcated	Yes - 171/206 women recruited completed the 1st questionnire, 167 the 2nd and 160 the 3rd	Yes - independent coding of data then consensus via 'coding couples' followed by thematic development	Yes - relatively detailed analysis undetaken with themes and quotes clearly identified	Yes	No	Yes - major issues relating to relevance broadly discussed and study limitations addressed	B
Sacks E, et al. Postnatal Care Experiences and Barriers to Care Utilization for Home- and Facility-Delivered Newborns in Uganda and Zambia. Matern Child Health J (2017) 21:599–606	2017	Uganda & Zambia	Low/Lower Middle	Women	Rural - 8 rural areas in Uganda and Zambia (4 in each)	Yes - to examine experiences with, and barriers to, accessing postnatal care services, in the context of a maternal health initiative.	Yes - Good	Unclear - evaluation as part of a larger iniatitive in both countries to increase facility birth	Unclear - appears to be random by CHW's in the relevant communities	Limited - 48 focus groups but no details on participants, numbers or country/community distribution	Limited - transcribed data placed into predetermined categories?	Yes - basic themes illustrated with relevant (unlabelled) quotes	Yes	No	Yes - exploration of wider literature, relevance to other contexts and study limitations all addressed	C
Begley C, et al. Irish and New Zealand midwives’ expertise in expectant management of the third stage of labour:The ‘MEET’ study. Midwifery 28 (2012)733–739	2012	NZ & IRE	High	Midwives	Urban? - from urban settings in NZ and Ireland including 2 MLU's (Ire) and a hospital in NZ	Yes - to explore the views of expert midwives in Ireland and New Zealand of the skills they employ in expectant management of the third stage of labour	Yes - adequate	Yes - limited theory but described as qualitative descriptive informed by in-depth interviews and a focus group	Yes - purposive sample of midwives who practiced EMTSL 30% of the time and had low PPH rates	Yes - 27 midwives (18 from NZ and 9 from Ire) taking part in semi-structured, recorded interviews. Interviewer also took notes	Yes - in accord with constant comparison approach utilizing theoretical saturation and data checking with participants	Yes - relatively detailed analysis undetaken with themes and quotes clearly identified in accord with method used	Yes	Yes	Yes - comprehensive discussion including references to wider literature, generalizability of findings and limitations.	A-
Jangsten E, Hellstrom AL, Berg M. Management of the third stage of labour—focus group discussions with Swedish midwives. Midwifery 26( 2010) 609–614	2010	Sweden	High	Midwives	Urban - 3 regional hospitals and 3 provinicial hospitals from the north to the south of Sweden	Yes - to explore Swedish midwives’ experiences of management of third stage of labour	Yes - adequate	Yes - limited theory, simple qualitative design informed by FGD's	Unclear - appears to be a random selection of midwives with more than 15 years experience in the hospital setting	Yes - total of 32 midwives in 8 focus groups with 3-8 participants in each. FGD's recorded and transcribed	Yes - qual content analysis well described and highlighted in a table	Yes - relatively detailed analysis undetaken with themes and quotes clearly identified in accord with method used	Yes	No	Yes - including discussion of wider literature and generalizability but not much on limitations.	B
Kanikasamy F. Third stage: the ‘why’ of physiological practice. Midwives The official journal of the Royal College of Midwives. Volume 10 No.9 October 2007	2007	UK	High	Midwives	Urban? - a birth centre somewhere in the UK	Unclear - a process evaluation of the physiological third stage	Yes - Good	Unclear - a mixed-method approach with no underlying theory other than 'a process evaluation'	Yes - all midwives working in the birth centre	Yes - 10 of the 12 midwives agreed to be interviewed. Interviews were transcribed and recorded.	Limited - questionnaire and interview data were analysed concurrently and themes were identified. No details of how this was done	Unclear - basic descriptive themes with no supporting quotes	Yes	No	Yes - including discussion of wider literature and generalizability but no attempt to address limitations…and there are plenty.	C
Schack et al. Experiencing challenges when implementing Active Management of Third Stage of Labor (AMTSL): a qualitative study with midwives in Accra, Ghana. BMC Pregnancy and Childbirth 2014, 14:193	2014	Ghana	Lower Middle	Midwives	Urban - 2 district hospitals and 1 regional hospital in Accra, Ghana	Yes - to explore midwives experiences of using AMTSL	Yes - Good	Yes - limited theory using a basic qualitative design informed by individual interviews	Yes - purposive including all midwives with experience of using AMTSL	Yes -12 midwives were interviewed (data saturation achieved) and recordings were transcribed	Yes - latent content analysis using coding of data and thematic development	Yes - clear themes supported by identifiable quotes	Yes	No	Yes - comprehensive discussion including references to wider literature, generalizability of findings and limitations.	A-
Deepak NN, Mirzabagi E, Koski A, Tripathi V (2013) Knowledge, Attitudes, and Practices Related to Uterotonic Drugs during Childbirth in Karnataka, India: A Qualitative Research Study. PLoS ONE 8(4): e62801. doi:10.1371/journal.pone.0062801	2013	India	Lower Middle	Providers & Women	Urban & Rural - 2 districts in Karnatka with differing levels of health service utilization	Yes - to explore community members’ knowledge, attitudes, and practices regarding uterotonic use during labor and delivery from the community to the facility level in Karnataka.	Yes - Good	Unclear - limited theory/ design just described as qualitative - informed by individual interviews	Yes - limited details but explained as purposive (initially?) and snowball	Yes - 140 interviews (recorded and transcribed) with a variety of stakeholders	Yes - brief summary but explained as content analysis and thematic development utilizing NVivo 8	Yes - simple descriptive themes supported by identifiable quotes	Yes	No	Yes - comprehensive discussion including references to wider literature, generalizability of findings and limitations.	B-
Bazzano AN, Jones L, Ngo TD. Stakeholder perceptions of misoprostol: a qualitative investigation. International Journal of Women’s Health 2014:6 389–393	2014	Cambodia	Lower Middle	Providers (managerial)	National and local policy level providers	Yes - to explore provider perceptions of misoprostol use in Phnom Phenh Cambodia	Yes - Good	Unclear - No theory/utilizing individual interviews and analysis of government and NGO reports	No - no details given	Limited - 21 stakeholders from different levels of the government and the pharmaceutical industry….transcribed interviews. No further details of participants	Limited - brief details mentioning coding and thematic development but no details.	Unclear - basic descriptive themes with limited supporting quotes	Yes	No	Limited - brief and descriptive	C
Beltman JJ, et al. Local health workers’ perceptions of substandard care in the management of obstetric hemorrhage in rural Malawi. BMC Pregnancy and Childbirth 2013, 13:39	2013	Malawi	Low	Healthcare Workers	Rural - small health facilities and a district hospital in rural Malawi	Yes - To identify factors contributing to the high incidence of facility-based obstetric hemorrhage in Thyolo District, Malawi, according to local health workers	Yes - Limited	Unclear - No theory/based on focus group discussions with pertinent stakeholders	Yes - purposive sampling to ensure healthcare workers from the different service sectors were included	Yes - 29 respondents (8 clinical officers, 14 nurse-midwives and 7 medical assistants) with FGD's recorded and transcribed.	Yes - content analysis using open coding but details limited	Yes - simple descriptive themes supported by identifiable quotes	Yes	No	Limited - largely descriptive with little or no exploration of transferability or study limitations	C+
bij de Vaate et al. Knowledge, attitudes and practices of trained traditional birth attendants in the Gambia in the prevention, recognition and management of postpartum haemorrhage. Midwifery (2002) 18, 3-11	2002	Gambia	Low	TBA's (Trained)	Rural - 12 poorly resourced villages in rural Gambia with high levels of home births (79%)	Yes - to assess the knowledge, attitudes, practices and the potential role of trained Gambian traditional birth attendants (TBAs) in the prevention, recognition and management of post partum haemorrhage (PPH).	Yes - Good	Yes - Limited theory/Combining interviews and focus groups in an iterative, reflective manner	Yes - purposive sampling of TBA's from 12 villages	Yes - 22 TBA's taking part in a series of individual interviews followed by FGD's with 6-10 participants to further explore some of the issues raised in the interviews. All recorded and transcribed. 3 TBA's selected by the researchers took part in a further FGD with local CHW's and midwives	Limited - a little confusing - using a form of content analysis to explore some data (interview?) as well as descriptive statistics to log common themes? (unusual approach and no ref given)	Yes - expressed as descriptive findings from a) the interviews and b) the focus groups with supporting quotes to empasize key points	Yes	No	Yes - exploration of wider literature, relevance to other contexts and study limitations all addressed	B-
Braddick L, et al. A mixed-methods study of barriers and facilitators to the implementation of postpartum hemorrhage guidelines in Uganda. International Journal of Gynecology and Obstetrics 132 (2016) 89–93	2016	Uganda	Low	Healthcare Professionals	Urban & Rural - 1 large primary health facility and 2 smaller community based facilities	Yes - to determine the level of adherence to postpartum hemorrhage clinical guideline recommendations and to explore context-specific barriers and facilitators to evidence-based obstetric care	Yes - Limited	Yes - Limited theory/ mixed method approach utilizing observtional data and informtion from interviews with healthcare professionals	Yes - purposive to include a variety of professionals with different roles in the context of AMTSL	Yes - 18 participants including 4 doctors and 14 midwives (3 from the community settings) took part in interviews that were recorded and transcribed	Limited - thematic analysis using Nvivo	Yes - descriptive themes with identifiable supporting quotes	Yes	No	Yes - discussed within an African context and including key study limitations	B
Garcia, K. , Morrison, B., & Kilanowski, J. (2012). Focus group with Guatemalan traditional midwives about postpartum hemorrhage. Online Journal of Cultural Competence in Nursing and Healthcare, 2(2), 1-10. doi:10.9730/ojccnh.org/v2n2a1	2012	Guatamala	Upper Middle	TBA's	Rural - a rural health clinic in a remote part of Guatamala	Yes - to explore Guatemalan traditional midwives’ knowledge, practices and attitudes about nursing interventions to manage PPH.	Yes - Good	Yes - Limited theory/qualitative descriptive study with 1 FGD	Yes - convenience sample following traditonal community procedures for inviting participants to community events	Yes - 13 TBA's (midwives) took part in a recorded & transcribed FGD supported by field notes/observations from one of the researchers	Yes - a 'long table approach' following standard procedures for qual research including coding and categorizing data	Yes - prgamatic and descriptive themes supported by identifiable quotes	Yes	No	Yes - major issues relating to relevance broadly discussed within the Guatamalan context and study limitations addressed	B+
Collins et al. An exploration of village-level uterotonic practices in Fenerive-Est, Madagascar. BMC Pregnancy and Childbirth (2016) 16:69	2016	Madagascar	Low	Matrones, Midwives & Physicians	Urban & Rural - mainly centred around a town in a relatively impoverished area but also including participants from outlying villages	Yes - 1) identify indications for presumed uterotonic plant use by Matrones, 2) explore uterotonic practices at the village level, and 3) describe the response of health practitioners to village-level uterotonic practices.	Yes - Good	Yes - Limited theory/interviews with a variety of different healthcare workers	Yes - stratified purposeful sampling of health providers including doctors, midwives, CAs and Matrones in selected villages of Fenerive-Est district	Yes - Good level of detail …12 in-depth interviews with health practitioners, Matrones and community agents were conducted in local dialect. All interviews were audio-recorded, transcribed, and translated into English. Plant specimens also collected to detrmine uterotonic properties	Yes - inductive content analysis approach with good level of detail	Yes - simple descriptive themes supported by identifiable quotes	Yes	No	Yes - exploration of wider literature, relevance to other contexts and study limitations all addressed	A-
Ith P et al. Practices of skilled birth attendants during labour,birth and the immediate postpartum period in Cambodia. Midwifery 29 (2013)300–307	2013	Cambodia	Lower Middle	SBA's	Urban & rural - 2 health centres and 3 referral hospitals in a province of Cambodia	Yes - to establish SBA reported practices during labour, birth and the immediate postpartum period and the factors affecting this	Yes - Good	Yes - Descriptive qualitative design informed by interviews and FGD's	Yes - purposive by location and convenience for population (SBA's)	Yes - 25 SBA's taking part in recorded (and transcribed) interviews and FGD's. Good level of detail	Yes - a form of constant comparison method utilizing a thematic framework. Data saturation?	Yes - prgamatic and descriptive themes supported by identifiable quotes	Yes	No	Yes - major issues relating to relevance broadly discussed within a Cambodian context and study limitations addressed	A-
Natarajan et al. Use of prophylactic uterotonics during the third stage of labor: a survey of provider practices in community health facilities in Sierra Leone. BMC Pregnancy and Childbirth (2016) 16:23	2016	Sierra Leone	Low	Providers	Urban - peripheral community clinics in Freetown, Sierra Leone	Yes - to assess health provider current practices and determinants to the use of prophylactic uterotonics in Sierra Leone.	Yes - adequate	Yes - part of a large scale evaluation of a PPH training package utilizing surveys and qualitative interviews with key stakeholders	Unclear - appears to be a random selection of staff at one of 39 health facilities who should have received training in PPH management	Limited - survey data collection methods explained but little information about the interviews	No - no details given	Unclear - a few representative quotes but not tied to any theme or methodological structure	Yes	No	Limited - descriptive highly contextulaized account but the study's many limitations are addressed	C
Ngunyulu, R.N., Mulaudzi, F.M. & Peu, M.D., 2015, ‘Comparison between indigenous and Western postnatal care practices in Mopani District, Limpopo Province, South Africa’, Curationis 38(1), Art. #1252, 9 pages. http://dx.doi.org/10.4102/curationis.	2015	South Africa	Upper Middle	TBA's	Rural - a village in the Limpopo PROVINCE of SA	Yes - to explore and describe the indigenous practices regarding postnatal care, and to compare the similarities and differences between the indigenous and Western postnatal care practices	Yes - Good	Yes - qualitative, exploratory design to compare TBA practices of PN care (from interview data) with 'Western' practices derived from a literature review	Yes - purposive by TBA's with PN care experience, recruited from a rural village in Limpopo	Yes - 15 unstructured interviews with TBA's - continued until data saturation achieved (at 12) .	Yes - in accord with a recognized approach incorporating coding and categorization of data	Yes - clear themes supported by quotes with a small section on prevention of PPH	Yes	No	Limited - highly contextualized and descriptive with little reference to wider literature. Limitations addressed	C+
Radoff KA, et al. Practices related to postpartum uterine involution in the Western Highlands of Guatemala. Midwifery. 2013 March ; 29(3): 225–232. doi:10.1016/j.midw.2011.12.009.	2013	Guatamala	Upper Middle	TBA's (and auxilliary nurses)	Rural - from outlying communities in the San Marcos region of Guatamala where poverty is high and skilled attendance rates are low	Yes - to identify traditional postpartum practices among Spanish- and Mam-speaking (Mayan dialect) TBAs in rural Guatemalan communities.	Yes - Good	Unclear - Limited theory/Focus groups with population of interest	Yes - convenience sample of TBA's as part of a larger study looking at cultural childbirth practices in these communities	Yes - 5 FGD's with 30 TBA's and 9 AN's - recorded, translated and transcribed	Limited - a form of content analysis with appropraite checks for validity	Yes - descriptive themes with identifiable supporting quotes	Yes	Limited	Yes - exploration of wider literature, relevance to other contexts and recommendations all addressed. Limitations?	B-
Sanghvi et al. Prevention of postpartum hemorrhage, West Java, Indonesia	2004	Indonesia	Lower Middle	Community midwives , TBA's and CHW's (and women)	Rural - participants drwan from villages in West Java with similar profiles	Yes - to demonstrate acceptability, feasibility and effectiveness of a community based distribution of misoprostol for prevention of PPH	Yes - Good	Yes - non-randomized experimental design with qual components to inform acceptability/feasibility aspects	Yes - purposive sampling of pregnant women for the effectiveness study and random? For indepth interviews and FGD's for providers	Yes - 70 providers including 2 FGD's with midwives and 21 interviews with midwives, TBA's or community workers	Limited - described as an alphanumeric coding system (themes and topics) but no clear methodological approach	Unclear - presented as a few identifiable quotes under relevant headings	Yes	No	Yes - exploration of wider literature, relevance to other contexts, implications and study limitations all addressed	C+	limited qual data
Than KK et al. Prevention of postpartum haemorrhage by community-based auxiliary midwives in hard-to-reach areas of Myanmar: a qualitative inquiry into acceptability and feasibility of task shifting. BMC Pregnancy and Childbirth (2017) 17:146	2017	Myanmar	Lower Middle	Midwives, auxillary midwives and community members	Rural - an isolated township with a district hospital and a number of community health facilities	Yes - to explore community and provider perspectives on the roles of auxiliary midwives and community-level provision of oral misoprostol by auxiliary midwives.(task shifting)	Yes - Good	Yes - limited theory/interviews and FGD's with a variety of providers and community members	Yes - purposive selection of providers stratified by 'hard to reach' areas and 'non hard to reach areas'	Yes - 15 MWs and 33 AMWs participated in two and five FGDs respectively plus 36 community members participated in the FGDs, 18 being male and 18 female. Interviews also undertaken with secondary level providers (managers, etc;)	Yes - coding and categorization of transcribed and translated material	Yes - descriptive themes with supporting quotes - a small section on PPH	Yes	No	Yes - major issues relating to relevance broadly discussed and study limitations addressed	B
Woiski et al. Influencing factors for high quality care on postpartum haemorrhage in the Netherlands: patient and professional perspectives. BMC Pregnancy and Childbirth (2015) 15:272	2015	Netherlands	High	Healthcare professionals (and women)	Urban - study conducted in a range of different hospitals (teaching and non teaching) in various districts of the Netherlands	Yes - to assess current influencing factors (obstacles and facilitators) for the delivery of high quality PPH-care from both patient and professional perspective	Yes - Good	Yes - To explore and classify the influencing factors for delivering high quality PPH-care from both patient and professional perspective utilizing 2 theoretical frameworks (informed by survey and qual data)	Yes - purposive sampling according to health professional (obstetrician, midwife, etc;) from 21 different Dutch hospitals	Yes - 41 different health professionals (9 Obs, 8 Obs in training, 15 midwives and 9 Obs Nurses) took part in 4 recorded and transcribed FGD's	Yes - in accord with the frameworks used to identify the various factors (in addition to the survey data). Factors supported by a table of quote material	Yes - largely descriptive to highlight the factors with relevant quotes used for illustration	Yes	No	Yes - exploration of wider literature, relevance to other contexts and study limitations all addressed	B+
E.C. Atukunda et al. Civil Society Organizations and medicines policy change: A case study of registration, procurement, distribution and use of misoprostol in Uganda. Social Science & Medicine 130 (2015) 242-249	2015	Uganda	Low	Government Officials, CSO Representatives and secondary healthcare managers	National - within the context of policy development	Yes - to explore Civil Society Organizations (CSO's) role in policy change with a focus on misoprostol for prevention of PPH	Yes - Good	Yes - as part of a wider EU FP7 project evaluation looking at availability and distribution of medicines in Africa. Including a variety of approaches - this study focuses on the interview data	Unclear - no details given although the sample appears to include most of the relevant stakeholders	Yes - 82 interviews with a whole range of officials, representatives and providers. Limited procedural details given	Yes - utilizing MAXQDA to organise themes according to a predetermined framework	Yes - prgamatic and descriptive themes supported by identifiable quotes	Yes	Limited - authors adopted a critical approach	Yes - including discussion of wider literature and generalizability but not much on limitations.	B-
Durham J, Warner M, Phengsavanh A, Sychareun V, Vongxay V, Rickart K. Stakeholder Analysis of Community Distribution of Misoprostol in Lao PDR: A Qualitative Study. PLoS ONE 2016; 11(9) Sychareun V, Vongxay V, Rickart K (2016) Stakeholder Analysis of Community Distribution of Misoprostol in Lao PDR: A Qualitative Study. PLoS ONE 11(9): e0162154. doi:10.1371/journal.pone.0162154	2016	Lao PDR	Lower Middle	Government Officials, CSO Representatives, healthcare managers and healthcare professionals	Urban & rural - based in the capital and a rural northern province with high MMR rates	Yes - to explore perceptions of stakeholders regarding misoprostol use in the Lao People’s Democratic Republic	Yes - Good	Yes - Limited theory/ qualitative exploratory design with interviews supplemented by quantitative 'frequency of response' data	Yes - purposive to identify key informants followed by snowballing from these participants	Yes - 35 interviews using a semi-structured format (recorded and transcribed)	Yes - detailed description following a recognized approach - 'Guidelines for conducting a stakeholder analysis'	Yes - prgamatic and descriptive themes supported by identifiable quotes	Yes	No	Yes - comprehensive discussion including references to wider literature, generalizability of findings and limitations.	B+
Spangler SA et al. Interpretation of National Policy Regarding Community-Based Use of Misoprostol for Postpartum Hemorrhage Prevention in Ethiopia: A Tale of Two Regions. MidwiferyWomens Health 2014;59:S83–S90	2014	Ethiopia	Low	Government Officials, CSO Representatives, healthcare managers and healthcare professionals	Regional - 2 regions of Ethiopia with markedly different use of misoprostol for PPH prevention (at the community level)	Yes - to examine understandings of national policy for community-based use of misoprostol to prevent PPH in 2 regions of Ethiopia: Amhara and Oromiya	Yes - Good	Unclear - a qualitative evaluation of an intervention at national, regional and local levels	Unclear - partly purposive based on government seniority in healthcare policy	Yes - 42 semi-structured interviews with relevant officials (recorded and transcribed)	Yes - utilizing MAXQDA and a version of the constant comparison method	Yes - descriptive according to predefined headings and further subdivided according to region	Yes	No	Yes - exploration of wider literature, relevance to other contexts and study limitations all addressed	B

## Sheet: Sheet2
Paper	Date	Country	Prevention or Treatment	Theme 1	Theme 2	Theme 3	Theme 4	Theme 5	Theme 6	Theme 7	Theme 8	Theme 9	Theme 10	Theme 11	Theme 12
Álvarez-Franco, 2013 How Women who Had Postpartum Hemorrhage (PPH) Describes the Nursing Care. Aquichán vol.13 no.1	2013	Colombia	Treatment (experience of PPH)	value clinical competence	value practical support	want staff to be aware of emotional well-being	want to view nurse as 'a friend'	value talking about trivia (non medical)	want nurse to act as an advocate
Dunning T, Harris JM, Sandall J. Women and their birth partners’ experiences following a primary postpartum haemorrhage: a qualitative study. BMC Pregnancy and Childbirth (2016) 16:80	2016	UK	Treatment (experience of PPH)	need for reassurance	feeling of losing control	Separation from the baby causes distress	disassociation (being out of it)	distorted sense of time	lack of information (about the PPH and implications)	Breastfeeding difficulties	Making sense of what happened (post natally)	coming to terms with a blood transfusion ( fear of contamination)	physical exhaustion	grateful to be alive (severe PPH)	symtoms of PTSD (moderate PPH)	appreciate confident & competent staff
Robertson et al. After the Unexpected: Ontario Midwifery Clients’ Experiences of Postpartum Hemorrhage. Canadian Journal of Midwifery Research and Practice Volume 16, Number 1, 2017:11-19	2017	Canada	Treatment (experience of PPH)	value shared decision making	value continuity of carer (during transfer)	pain worse than childbirth	embarassed at having a PPH (siiting in a pool of blood)	distress at separation from baby	physical exhaustion	difficulty in breastfeeding for some	emotional guilt (at not being with baby)	symptoms of PTSD for some women	benefit of writing out the birth story
Snowdon et al. Information-hungry and disempowered: A qualitative study of women and their partners experience of severe postpartum haemorrhage Midwifery28(2012)791–799	2012	UK	Treatment (experience of PPH)	lack of communication	shock at being 'pummelled' by staff	feeling 'out of it' (spaced out)	need for reassurance	value shared decision making	need for information (especially if severe)	suggestion for a PPH info sheet	long term psychological impact	need to repeat information	value photo of the baby	feeling of being alone	feeling of disorientation - diffult to absorb information	lingering feelings of suspicion and anger
Thompson et al. Women’s Experiences of Care and Their Concerns and Needs Following a Significant Primary Postpartum Hemorrhage. BIRTH 38:4 December 2011 327-335	2011	AUS & NZ	Treatment (experience of PPH)	lack of information (about what was happening)	need to repeat information (because feeling spaced out)	belief that lack of care led to blood loss (anger)	MW seen as unsupportive and impatient	lack of confidence in staff (MW paniced)	MW too busy to explain things	pushed out - not ready to go home	lack of follow up - check up	want more info post discharge about how to cope & monitor Hb levels	frightening and traumatic experience	symptoms of PTSD (long term)		Fatigue limits ability to look after baby
Kalim et al. Postpartum Haemorrhage and Eclampsia: Differences in Knowledge and Care-seeking Behaviour in Two Districts of Bangladesh. J HEALTH POPUL NUTR 2009 April;27(2):156-169	2009	Bangladesh	Prevention and Treatment (understanding of PPH)	PPH not ranked highly as a major complication	Belief in Supernatural cause of PPH	Recognition of retained placenta as a cause	Use TBA's, religious leaders and village doctors to treat PPH	Perception that post-natal bleeding is a normal process	Delays in seeking treatment because of reliance on elder family members	Shifting and reshifting of responsibility for care (further delays)	younger women rate excessive bleeding as more serious than older women
Ononge et al. Excessive bleeding is a normal cleansing process: a qualitative study of postpartum haemorrhage among rural Uganda women. BMC Pregnancy and Childbirth (2016) 16:211	2016	Uganda	Prevention and Treatment (understanding of PPH)	Perception that post-natal bleeding is a normal process (cleansing)	Knowledge of clinical risk factors	Don't know what 'normal' blood loss is (primip)	Feeling of disorietation associated with excessive blood loss	Equate 'more than menstrual blood loss' with a complication	Expel 'dirty blood' with banana leaves	Fear of blood retention after birth (may cause harm)	Uterine/abdominal massage to release dirty blood	Aversion to medicines that prevent/limit blood loss	use of oral contraceptives as a potential cause of PPH		use of traditional remedies (clay rods with herbs) to treat PPH	reluctance to deliver at health facilities (costs, abuse)
Sibley et al. Women’s Descriptions of Postpartum Health Problems: Preliminary Findings from Matlab, Bangladesh. J Midwifery Womens Health 2007;52:351–360	2007	Bangladesh	Prevention and Treatment (understanding of PPH)	non-clinical indicators of complications (wekness, poor diet, etc')	PPH not considered a complication by majority of women	Use TBA's, religious leaders and village doctors to treat PPH	Belief in Supernatural cause of PPH	use of traditional remedies to treat PPH
Jangsten E, Strand R, Gomez de Freitas EG, Hellström AL, Johansson A, Bergström S. Women's Perceptions of Pain and Discomfort after Childbirth in Angola. African Journal of Reproductive Health 2005;9(3):148-158	2010	Angola	Treatment (care practices mainly)	value the support of a MW	bad behaviour' punished by MW's	don't like focus on money rather than care
Matsuyama A, Moji K. Perception of Bleeding as a Danger Sign During Pregnancy, Delivery, and the Postpartum Period in Rural Nepal. Qualitative Health Research Volume 18 Number 2 February 2008 196-208	2008	Nepal	Prevention and Treatment (understanding of blood loss)	post natal bleeding is normal an beneficial	the more bleeding the better'	cultural understanding of excessive bleeding (after 7 days…5-6 cloth's worth per day)	Belief in Supernatural cause of PPH	Belief that 'imbalance' can cause PPH (in work or diet)	use of traditional remedies to treat PPH	bad blood' is supposed to come out after delivery	healthy to work after delivery so bad blood can be expelled	abnormal bleeding associated with 'weakness'	younger women rate excessive bleeding as more serious than older women	decision making (for treatment) often out of woman's hands
Asowa-Omorodion FI. WOMEN'S PERCEPTIONS OF THE COMPLICATIONS OF PREGNANCY AND CHILDBIRTH IN TWO ESAN COMMUNITIES, EDO STATE, NIGERIA. Soc. Sci. Med. Vol. 44, No. 12, pp. 1817-1824, 1997	1997	Nigeria	Prevention and Treatment	use of herbal remedies antenatally to prevent complications	PPH viewed as a serious complication	PPH described as 'bleeding that can fill a bucket'	Women given a herbal remedy specifically to prevent PPH	Aware of need to go to hospital but no great faith in modern medicine	PPH viewed as a punishment for bad behaviour	belief that health centre staff don't have the training or skill to deal with PPH	health facilities don't stock relevant drugs so women have to buy them (incurring additional costs)	Reliance on husband to make decisions (cost implications)
Fikree FF et al. Health service utilization for perceived postpartum morbidity among poor women living in Karachi. Social Science & Medicine 59 (2004) 681–694	2004	Pakistan	Prevention and Treatment	post natal bleeding is normal and releases impurities	dietary modifications to help with post natal bleeding (encourage)	weakness' viewed as a cause of PN morbidity	Belief that 'imbalance' can cause PPH (cold/hot foods )	Use family members, TBA's, religious leaders and village doctors to treat PPH	don't go to western doctors because of cost	limited freedom restricts decision making
Thompson JF et al. Women's breastfeeding experiences following a significant primary postpartum haemorrhage: A multicentre cohort study. International Breastfeeding Journal 2010, 5:5	2010	Aus & NZ	Treatment (breastfeeding experiences after PPH	no energy - limits breastfeeding	separation from baby prevented breastfeeding	complications following PPH limit breastfeeding opportunities	lack of information r.e. breastfeeding practices post PPH	not being listened to r.e. previous experiences	confusing and conflicting advice about breastfeeding after PPH	feelings of disappointment and depression because of inability to breastfeed
Sacks E, et al. Postnatal Care Experiences and Barriers to Care Utilization for Home- and Facility-Delivered Newborns in Uganda and Zambia. Matern Child Health J (2017) 21:599–606	2017	Uganda & Zambia	Treatment (PN care generally)	kind and caring staff	fear of mistreatment by staff for delivering at home	restrictive costs of going to clinic or paying for PN care (Zambia)	denied care because of home delivery	priority given to those who delivered in a health facility	punished by staff for delivering at home
Woiski et al. Influencing factors for high quality care on postpartum haemorrhage in the Netherlands: patient and professional perspectives. BMC Pregnancy and Childbirth (2015) 15:272	2015	Netherlands	Treatment (guideline focus)	lack of information about risk factors	lack of information (about what was happening)	Not being taken seriously by health professionals	useful to have info on a leaflet or website	Value continuity of care
Begley C, et al. Irish and New Zealand midwives’ expertise in expectant management of the third stage of labour:The ‘MEET’ study. Midwifery 28 (2012)733–739	2012	NZ & IRE	Prevention and Treatment (Expectant management)	Bend guidelines based on experience	Pressure to use active management	Trust in a woman's body	value allowing attachment time	importance of watchful waiting	looking for signs of separation (placenta)	only use EMTSL if labour has been managed	prevention of PPH by observing condition of woman		MW's confident in the process (EMTSL)	Blood loss not as heavy with EMTSL	encorage women to be mobile to birth placenta (gravity)
Jangsten E, Hellstrom AL, Berg M. Management of the third stage of labour—focus group discussions with Swedish midwives. Midwifery 26( 2010) 609–614	2010	Sweden	Prevention and Treatment (3rd stage practices)	Subvert guidelines based on experience (giving oxytocin to prevent PPH	value observation rather than 'hands on'	conflict over whether to palpate or not	reluctance to separate woman from baby	advocate normal birth where possible	trust nature	belief that oxytocin may cause retention of placenta	Don't want to cause women unecessary pain (by giving injection)	belief in autonomy to practice midwifery skills
Kanikasamy F. Third stage: the ‘why’ of physiological practice. Midwives The official journal of the Royal College of Midwives. Volume 10 No.9 October 2007	2007	UK	Prevention and Treatment (3rd stage practices) - Birth Centre	Importance of including women in decision making	value giving women info about 3rd stage options during ANC	query guideline of 500ml blood loss for normal health woman	need confidence in using EMTSL	importance of waiting	value of immediate attachment for mother & baby	use of active management because woman or MW tired of waiting
Schack et al. Experiencing challenges when implementing Active Management of Third Stage of Labor (AMTSL): a qualitative study with midwives in Accra, Ghana. BMC Pregnancy and Childbirth 2014, 14:193	2014	Ghana	Prevention and Treatment (AMTSL practices)	Belief that incidence of PPH has reduced since introduction of AMTSL (using oxytocin)	Amount of bleeding depends on individual and can't be controlled	Belief that oxytocin speeds up palcenta delivery	hands off if everything is normal	Lack of resources (staff) hampers practice of AMTSL	importance of preparation (syringes, etc;) in busy labour ward	Prediction of PPH based on experience	Traditional hierarchy (experience) dictates practice	Importance of regular training in AMTSL	Task shiting to help with components of ATMSL	Resistance (by women)to components of ATMSL because of the pain
Deepak NN, Mirzabagi E, Koski A, Tripathi V (2013) Knowledge, Attitudes, and Practices Related to Uterotonic Drugs during Childbirth in Karnataka, India: A Qualitative Research Study. PLoS ONE 8(4): e62801. doi:10.1371/journal.pone.0062801	2013	India	Prevention and Treatment (use of uterotonics)	Conflicting opinions about how to store oxytocin	Belief that using oxytocin for induction actually causes PPH	Belief that uterotonics are being widely mis-used	Pressure from family to use uterotonics (belief in injections
Bazzano AN, Jones L, Ngo TD. Stakeholder perceptions of misoprostol: a qualitative investigation. International Journal of Women’s Health 2014:6 389–393	2014	Cambodia	Prevention and Treatment (use of uterotonics) - Policy	Misoprostol use is a sensitive subject in this context	Policy now focused on using oxytocin for PPH	Emphasis on improving infrastructure rather than community availability of misoprostol	Fears about effect on facility based deliveries (using community miso programmes)	Concerns about private providers influence	Misoprostol use influenced by international CSO's
Beltman JJ, et al. Local health workers’ perceptions of substandard care in the management of obstetric hemorrhage in rural Malawi. BMC Pregnancy and Childbirth 2013, 13:39	2013	Malawi	Prevention and Treatment (use of uterotonics)	Inconsistent stock levels of uterotonics (oxytocin primarily)	Lack of staff to manage PPH	Lack of appropriate skills to manage PPH	Lack of training (refresher courses)	Mis-trust of TBA practices for PPH treatment	Belief that TBA's delay sending patients to hospital	Fear of surgery limits engagement	Providers recognize women don't engage because of unkind staff but blame workload	Large JW Community against blood transfusion
bij de Vaate et al. Knowledge, attitudes and practices of trained traditional birth attendants in the Gambia in the prevention, recognition and management of postpartum haemorrhage. Midwifery (2002) 18, 3-11	2002	Gambia	Prevention and Treatment (understanding of PPH) TBA's	Belief in giving ergometrine to prevent blood loss	Blood loss monitored by pieces of cloth	Traditional beliefs about causes of PPH	Difficulties in finding transport for referrals	TBA's not allowed in hospitals	Bathing in saltwater as treatment for PPH	Value frequent training
Braddick L, et al. A mixed-methods study of barriers and facilitators to the implementation of postpartum hemorrhage guidelines in Uganda. International Journal of Gynecology and Obstetrics 132 (2016) 89–93	2016	Uganda	Prevention and Treatment (Using guidelines)	Inconsistent stock levels of oxytocin (primarily in community settings)	Lack of staff to manage PPH	Oxytocin not stored correctly	Poor understanding of guidelines	Selective use of guidelines - not given prohylactically to primipara's	Importance of daily staff meetiungs to discuss cases	Intransigent practice by some experienced staff members	Value regular training
Garcia, K. , Morrison, B., & Kilanowski, J. (2012). Focus group with Guatemalan traditional midwives about postpartum hemorrhage. Online Journal of Cultural Competence in Nursing and Healthcare, 2(2), 1-10. doi:10.9730/ojccnh.org/v2n2a1	2012	Guatamala	Prevention and Treatment (from TBA perspective)	Unwillingness to discuss PPH - fear of reprimand (TBA's)	Support early hospital transfer	Difficulties in finding/paying for transport for referrals	Belief in educating women (and partners) about complications like PPH
Collins et al. An exploration of village-level uterotonic practices in Fenerive-Est, Madagascar. BMC Pregnancy and Childbirth (2016) 16:69	2016	Madagascar	Prevention and Treatment (use of uterotonics)	Use of traditional uterotonic plants to treat PPH	Belief that the medicinal plants work the same as oxytocin	Use of a certain herb for induction can cause retained placenta	Poor understanding of dosage	Danger of complications when combining traditional and Western uterotonics
Ith P et al. Practices of skilled birth attendants during labour,birth and the immediate postpartum period in Cambodia. Midwifery 29 (2013)300–307	2013	Cambodia	Prevention and Treatment (TBA practices generally)	Staff not confident in managing PPH	Value AMTSL for speeding up placenta delivery and preventing PPH	Belief that use of oxytocin increases complications (retained placenta)	Belief in Manual cleaning of the uterus after placenta birth to remove 'debris'	Inconsistent stock levels of uterotonics	Fear of litigation results in transfer to next level of care	Lack of staff to manage PPH
Natarajan et al. Use of prophylactic uterotonics during the third stage of labor: a survey of provider practices in community health facilities in Sierra Leone. BMC Pregnancy and Childbirth (2016) 16:23	2016	Sierra Leone	Prevention (use of uterotonics)	Inconsistent stock levels of oxytocin	Family encouraged to purchase oxytocin before delivery	Some providers purchase oxytocin out of their wages (fear of litigation)	Use EMTSL when no supplies of O available	Selective use of oxytocin when birth is normal	Subvert guidelines based on experience (giving oxytocin to prevent PPH	Don't see justifiaction of giving oxytocin to ALL women
Ngunyulu, R.N., Mulaudzi, F.M. & Peu, M.D., 2015, ‘Comparison between indigenous and Western postnatal care practices in Mopani District, Limpopo Province, South Africa’, Curationis 38(1), Art. #1252, 9 pages. http://dx.doi.org/10.4102/curationis.	2015	South Africa	Treatment (general PN care practices)	Belief that bleeding is normal after delivery	Look for tacit 'signs' of PPH before calling an ambulance
Radoff KA, et al. Practices related to postpartum uterine involution in the Western Highlands of Guatemala. Midwifery. 2013 March ; 29(3): 225–232. doi:10.1016/j.midw.2011.12.009.	2013	Guatamala	Treatment (general PN care practices)	Recognise PPH and refer immediately (TBA's)	Lack of experience in managing PPH	Use of traditional hot herbs/foods post-natally to restore balance	Use of a traditional sauna bath to treat PPH	Shift away from traditional practices to uterotonic injections
Sanghvi et al. Prevention of postpartum hemorrhage, West Java, Indonesia	2004	Indonesia	Prevention (community based misprostol programme)	Shivering reported as a common side effect of misoprostol use	MW's believe women feel safer having misoprostol	Belief that misoprostol reduces bleeding	Belief that the programme (community miso use) was acceptable to women
Than KK et al. Prevention of postpartum haemorrhage by community-based auxiliary midwives in hard-to-reach areas of Myanmar: a qualitative inquiry into acceptability and feasibility of task shifting. BMC Pregnancy and Childbirth (2017) 17:146	2017	Myanmar	Prevention (community based misprostol programme) - Task shifting	Costs associated with hospital attendance limit engagement	Lack of experience in managing PPH	No clear guidelines on misoprostol use (especially on dosage and timing of use)	Community midwives (auxilliaries) not allowed to give misoprostol	MW worry about misuse of misoprostol	Aux MW want training on misoprostol use in the community
Woiski et al. Influencing factors for high quality care on postpartum haemorrhage in the Netherlands: patient and professional perspectives. BMC Pregnancy and Childbirth (2015) 15:272	2015	Netherlands	Treatment (guideline focus)	Lack of access to PPH guidelines	Unfamiliarity with high risk groups for PPH	Estimation of blood loss based on experience	Need for more training (especially team based)	Time pressures hinder management skills	Inexperience with surgical interventions	Hierarchical strucures hinder change
E.C. Atukunda et al. Civil Society Organizations and medicines policy change: A case study of registration, procurement, distribution and use of misoprostol in Uganda. Social Science & Medicine 130 (2015) 242-249	2015	Uganda	Prevention and Treatment (Misoprostol policy focus)	Misoprostol use influenced by international CSO's	Limited data on safety, efficacy and suitability in government approval system	Misoprostol made available to private health facilities rather than public	Recommendation for other indications incuding treatment of PPH (miso)	Public health workers have no incentive to promote misoprostol use	High staff turnover affects programme implementation	Misoprostol subsidized by private funders and pharmaceutical industry	Misoprostol viewed as more practical to use compared to oxytocin
Durham J, Warner M, Phengsavanh A, Sychareun V, Vongxay V, Rickart K. Stakeholder Analysis of Community Distribution of Misoprostol in Lao PDR: A Qualitative Study. PLoS ONE 2016; 11(9) Sychareun V, Vongxay V, Rickart K (2016) Stakeholder Analysis of Community Distribution of Misoprostol in Lao PDR: A Qualitative Study. PLoS ONE 11(9): e0162154. doi:10.1371/journal.pone.0162154	2016	Lao PDR	Prevention and Treatment (Misoprostol policy focus)	Knowledge of misoprostol low in provincial and community settings	Higher level policy makers want more info on miso use in low resource settings	General support for miso use for prevention	Lack of support for community distribution	Programmes should be tailored to the needs of the region	Concerns about misoprostol mis-use	Concerns about undermining delivery at health facilities	Importance of training (community based)
Spangler SA et al. Interpretation of National Policy Regarding Community-Based Use of Misoprostol for Postpartum Hemorrhage Prevention in Ethiopia: A Tale of Two Regions. MidwiferyWomens Health 2014;59:S83–S90	2014	Ethiopia	Prevention and Treatment (Misoprostol policy focus)	No clear policy guidance on misoprostol use for PPH	Demand for miso coming from communities	Programmes should be tailored to the needs of the region	Concerns about undermining delivery at health facilities	Miso seen as an additional tool to prevent PPH	Miso seen as more practical to use comapred to oxytocin	Concerns about misoprostol mis-use		Conflicting views about who should administer misoprostol (lowest cadre)
Ononge et al. Excessive bleeding is a normal cleansing process: a qualitative study of postpartum haemorrhage among rural Uganda women. BMC Pregnancy and Childbirth (2016) 16:211	2016	Uganda	Prevention and Treatment (understanding of PPH)	Perception that post-natal bleeding is a normal process (cleansing)	Knowledge of risk factors but not uterine atony	use mugs to 'measure' bloodloss	Fear of blood retention after birth (may cause harm)	Uterine/abdominal massage to release dirty blood	use of oral contraceptives as a potential cause of PPH	use cold water to treat PPH	TBA's have access to ergometrine to treat PPH	Unwillingness to discuss PPH (TBA's)
Sibley et al. Women’s Descriptions of Postpartum Health Problems: Preliminary Findings from Matlab, Bangladesh. J Midwifery Womens Health 2007;52:351–360	2007	Bangladesh	Prevention and Treatment (understanding of PPH)	Excessive bleeding recognized as a gush	Recognized as soaking of cloth (clothes) more than usual	Belief in evil spirits as a cause of PPH	Too little blood released also viewed as a problem

## Sheet: Sheet3
Understanding of blood loss	Traditional beliefs and treatments	Knowledge of complications	Need for information about PPH	Resource constraints hinder care	Importance of shared decision making	Value woman centred care	Value clinical competence	Mistreatment	Fatigue and exhaustion after PPH	Separation anxiety after PPH	Feelings of Disorientation during PPH	Long term psychological impact of PPH
PPH described as 'bleeding that can fill a bucket'	Belief in Supernatural cause of PPH x3	regular indicators of complications (weakness, poor diet, etc')	lack of information (about what was happening) x2	don't like focus on money rather than care	value shared decision making x2	need for reassurance x2	value clinical competence	shock at being 'pummelled' by staff	no energy - limits breastfeeding	Separation from the baby causes distress	feeling of losing control	symtoms of PTSD (moderate PPH)
Perception that post-natal bleeding is a normal process (cleansing)	PPH viewed as a punishment for bad behaviour	Good knowledge of clinical risk factors	lack of information r.e. breastfeeding practices post PPH	restrictive costs of going to clinic or paying for PN care (Zambia)	not being listened to r.e. previous experiences	value the support of a MW	appreciate confident & competent staff	bad behaviour' punished by MW's	weakness' viewed as a cause of PN morbidity	distress at separation from baby	disassociation (being out of it)	difficult to come to terms with (emotionally)
post natal bleeding is normal and beneficial	use of herbal remedies antenatally to prevent complications	PPH viewed as a serious complication	confusing and conflicting advice about breastfeeding after PPH	health facilities don't stock relevant drugs so women have to buy them (incurring additional costs)		kind and caring staff	belief that health centre staff don't have the training or skill to deal with PPH	fear of mistreatment by staff for delivering at home	physical exhaustion x2	emotional guilt (at not being with baby)	distorted sense of time	long term psychological impact
post natal bleeding is normal and releases impurities	dietary modifications to help with post natal bleeding (encourage)	Recognition of retained placenta as a cause	lack of information (about the PPH and implications) x2	don't go to western doctors because of cost		want staff to be aware of emotional well-being	lack of confidence in staff (MW paniced)	belief that lack of care led to blood loss (anger)	Breastfeeding difficulties	separation from baby prevented breastfeeding	Feeling of disorietation associated with excessive blood loss	lingering feelings of suspicion and anger
bad blood' is supposed to come out after delivery	Women given a herbal remedy specifically to prevent PPH	younger women rate excessive bleeding as more serious than older women x2	need for information (especially if severe)	reluctance to deliver at health facilities (costs, abuse)		value continuity of carer (during transfer)		MW seen as unsupportive and impatient	difficulty in breastfeeding for some	complications following PPH limit breastfeeding opportunities	feeling 'out of it' (spaced out)	feeling of being alone
the more bleeding the better'	Belief that 'imbalance' can cause PPH (cold/hot foods ) x2	understanding that injections at hospital may be used to treat PPH	suggestion for a PPH info sheet	MW too busy to explain things		want to view nurse as 'a friend'		denied care because of home delivery	Fatigue limits ability to look after baby	value photo of the baby	feeling of disorientation - difficult to absorb information	feelings of disappointment and depression because of inability to breastfeed
Don't know what 'normal' blood loss is (primip)	Expel 'dirty blood' with banana leaves	PPH not considered a complication by majority of women	want more info post discharge about how to cope & monitor Hb levels	pushed out - not ready to go home		want nurse to act as an advocate		priority given to those who delivered in a health facility				Making sense of what happened (post natally)
cultural understanding of excessive bleeding (after 7 days…5-6 cloth's worth per day)	use of traditional remedies to treat PPH x2	PPH not ranked highly as a major complication	need to repeat information (because feeling spaced out) x2	Shifting and reshifting of responsibility for care (further delays)		value talking about trivia (non medical)		Not being taken seriously by health professionals				benefit of writing out the birth story
Perception that post-natal bleeding is a normal process	Uterine/abdominal massage to release dirty blood		useful to have info on a leaflet or website	lack of follow up - check up		Value continuity of care						coming to terms with a blood transfusion (fear of contamination)
Fear of blood retention after birth (may cause harm)	healthy to work after delivery so bad blood can be expelled
Equate 'more than menstrual blood loss' with a complication	Aversion to medicines that prevent/limit blood loss
	use of oral contraceptives retains 'dirty blood' which then may be a potential cause of PPH
	use of traditional remedies (clay rods with herbs) to treat PPH
	abnormal bleeding associated with 'weakness'
	Use TBA's, religious leaders and village doctors to treat PPH x3
	Aware of need to go to hospital but no great faith in modern medicine
	Delays in seeking treatment because of reliance on elder family members
Selective use of Guidelines	Preference for EMTSL	Policy concerns (Misoprostol)	Need for Staff training	Resource constraints	Safety concerns (split)	Trust in task shifting	Understanding of blood loss	Influence of traditional beliefs and Treatments	Misoprostol Influence	Recognition of preventative action of uterotonics	Hierarchical systems hinder change	Value early attachment after PPH	Value informed decision making
Bend guidelines based on experience	value observation rather than 'hands on'	No clear guidelines on misoprostol use (especially on dosage and timing of use)	Lack of training (refresher courses)	Lack of staff to manage PPH x2	Concerns about misoprostol mis-use x3	Community midwives (auxilliaries) not allowed to give misoprostol	Excessive bleeding recognized as a gush	Use of traditional uterotonic plants to treat PPH	MW's believe women feel safer having misoprostol	Belief that incidence of PPH has reduced since introduction of AMTSL (using oxytocin)	Hierarchical strucures hinder change	value allowing attachment time	Importance of including women in decision making
query guideline of 500ml blood loss for normal healthy woman	Trust in a woman's body	Lack of access to PPH guidelines (at grassroots level)	Importance of daily staff meetiungs to discuss cases	Lack of resources (staff) hampers practice of AMTSL	Belief that uterotonics are being widely mis-used	Mis-trust of TBA practices for PPH treatment	Recognized as soaking of cloth (clothes) more than usual	Belief that the medicinal plants work the same as oxytocin	Belief that misoprostol, used preventitively, reduces bleeding	Policy now focused on using oxytocin for PPH	Intransigent practice by some experienced staff members	reluctance to separate woman from baby	value giving women info about 3rd stage options during ANC
Selective use of guidelines - not given prohylactically to primipara's	hands off if everything is normal	Limited data on safety, efficacy and suitability in government approval system	Value frequent training x2	Time pressures hinder management skills	Shivering reported as a common side effect of misoprostol use	TBA's not allowed in hospitals	use mugs to 'measure' blood loss	Use of a certain herb for induction can cause retained placenta	Belief that the programme (community miso use) was acceptable to women	Belief that oxytocin speeds up palcenta delivery	Traditional hierarchy (experience) dictates practice	value of immediate attachment for mother & baby	Belief in educating women (and partners) about complications like PPH
Subvert guidelines based on experience (not giving oxytocin: PPH thought to be unlikely) x2	importance of watchful waiting x2	Higher level policy makers want more info on miso use in low resource settings	Importance of training (community based)	High staff turnover affects programme implementation	Misoprostol use is a sensitive subject in this context	Belief that TBA's delay sending patients to hospital	Estimation of blood loss based on experience	Traditional beliefs about causes of PPH	Miso seen as an additional tool to prevent PPH	Value AMTSL for speeding up placenta delivery and preventing PPH
Selective use of oxytocin when birth is normal	advocate normal birth where possible	No clear policy guidance on misoprostol use for PPH	Need for more training (especially team based)	importance of preparation (syringes, etc;) in busy labour ward	Recommendation for other indications incuding treatment of PPH (miso)	Task shiting to help with components of ATMSL	Perception that post-natal bleeding is a normal process (cleansing)	Belief in evil spirits as a cause of PPH	Miso seen as more practical to use comapred to oxytocin x2	Pressure from family to use uterotonics (belief in injections
only use EMTSL if labour has been managed	trust nature	Concerns about undermining delivery at health facilities (using miso in community) x2	Poor understanding of dosage	Difficulties in finding transport for referrals	Lack of support for community distribution	Public health workers have no incentive to promote misoprostol use	Belief that bleeding is normal after delivery	Use of traditional hot herbs/foods post-natally to restore balance	General support for miso use for prevention	Shift away from traditional practices to uterotonic injections
Prediction of PPH based on experience	prevention of PPH by observing condition of woman	Fears about effect on facility based deliveries (using community miso programmes)	Importance of regular training in AMTSL	Providers recognize women don't engage because of unkind staff but blame workload	Belief that use of oxytocin increases complications (retained placenta)	Conflicting views about who should administer misoprostol (lowest cadre)	Amount of bleeding depends on individual and can't be controlled	Use of a traditional sauna bath to treat PPH	Demand for miso coming from communities	Belief in giving ergometrine to prevent blood loss
	belief in autonomy to practice midwifery skills	Programmes should be tailored to the needs of the region (x2)	Unfamiliarity with high risk groups for PPH	Emphasis on improving infrastructure rather than community availability of misoprostol	belief that oxytocin may cause retention of placenta	TBA's have access to ergometrine to treat PPH		Bathing in saltwater as treatment for PPH
	encorage women to be mobile to birth placenta (gravity)	Misoprostol made available to private health facilities rather than public	Knowledge of risk factors but not uterine atony (TBA's)	Difficulties in finding/paying for transport for referrals	Don't see justifiaction of giving oxytocin to ALL women	Unwillingness to discuss PPH - fear of reprimand (TBA's) x2		Belief in Manual cleaning of the uterus after placenta birth to remove 'debris'
	Don't want to cause women unecessary pain (by giving injection)	Misoprostol subsidized by private funders and pharmaceutical industry	conflict over whether to palpate or not	Inconsistent stock levels of uterotonics (oxytocin primarily) x4	Belief that using oxytocin for induction actually causes PPH	Recognise PPH and refer immediately (TBA's) x2		Fear of surgery limits engagement
	MW's confident in the process (EMTSL)	Concerns about private providers influence	Poor understanding of guidelines	Family encouraged to purchase oxytocin before delivery	Danger of complications when combining traditional and Western uterotonics			use cold water to treat PPH
	Blood loss not as heavy with EMTSL	Misoprostol use advocated by international CSO's x2	Staff not confident in managing PPH	Some providers purchase oxytocin out of their wages (fear of litigation)				Uterine/abdominal massage to release dirty blood
	Resistance (by women)to components of ATMSL because of the pain		Lack of experience in managing PPH x2	Conflicting opinions about how to store oxytocin				use of oral contraceptives as a potential cause of PPH
	use of active management because woman or MW tired of waiting		Inexperience with surgical interventions	Oxytocin not stored correctly				Fear of blood retention after birth (may cause harm)
	Use EMTSL when no supplies of O available		need confidence in using EMTSL					Too little blood released also viewed as a problem
	Pressure to use active management		Fear of litigation results in transfer to next level of care

## Sheet: Sheet4
	Review finding	Studies contributing to the review finding [code]	Methodological Limitations	Adequacy of Data	Coherence	Relevance	CERQual Assessment	Explanation of confidence in the evidence assessment
1	Understanding of Blood Loss - For women in a variety of LMIC's the release of 'dirty blood' after childirth was perceived as a normal cleansing process and something that shouldn't be prevented. They had a limited understanding of 'normal' blood loss and used rudimentary terms to describe excessive blood loss, e.g. blood that could fill a bucket.	5 Studies - 7, 8, 11, 12, 13	Moderate methodological limitations in 3/5 studies around sampling strategy, data collection and analysis	Minor concerns about adequacy of data as information is limited to studies from LMIC's	Minor concerns about coherence given that some studies also found that women viewed a lack of blood loss as dangerous as well	Minor concerns around relevance as the finding addresses cultural understandings of blood loss rather than prevention and treatment of PPH	Moderate	Finding downgraded because of concerns around methodological quality and relevance. Finding aslo limited to LMIC's only
2	Traditional Beliefs and Treatments - In a number of different LMIC's women adopted a variety of traditional practices to prevent and treat PPH. In some contexts spiritual or supernatural forces were thought to be responsible for PPH and a variety of different herbal and dietary regimes were used to manage PPH, including plants and herbs with uterotonic properties. For some women this meant turnin…	6 Studies - 7, 8, 9 11, 12, 13.	Moderate methodological limitations in 4/6 studies around sampling strategy, data collection and analysis	Minor concerns about adequacy of data as information is limited to studies from LMIC's	Minor concerns about coherence given the range of different practices and beliefs	Finding broadly in accord with context of review question	Moderate	Finding downgraded because of concerns around methodological quality and coherence. Finding aslo limited to LMIC's only
3	Knowledge of Complications - In some settings women's awareness of PPH as a potentially serious complication was reasonably high, especially amongst younger women. Women knew about the availability of (uterotonic) injections to treat PPH at local facilities, though in one context (Bangladesh) PPH was not prioritized as a dangerous complication	5 Studies - 7, 8, 9, 11,12	Moderate methodological limitations in 3/5 studies around sampling strategy, data collection and analysis	Minor concerns about adequacy of data as information is limited to studies from LMIC's	Moderate concerns about coherence given the differences in knowledge	Minor concerns around relevance as the finding addresses knowledge of PPH rather than prevention and treatment of PPH specifically	Low	Finding downgraded because of concerns around methodological quality and coherence. Finding aslo limited to LMIC's only
4	Need for Information about PPH - In a number of settings women wanted more information from staff during a PPH and needed to have this information repeated because of feelings of disorientation. They also wanted more information post-natally, particuarly around breastfeeding practices. Some women also suggested an information sheet about PPH, given antenatally, would have been useful.	5 Studies - 3, 5, 6, 14, 16.	Minor methodological limitations in 2/5 studies around design	Moderate concerns about adequacy of data as information lacked richness and largely came from HIC's (4/5 studies)	Findings across studies are consistent and coherent	Minor concerns about relevance given the finding is largely based on women's experiences of PPH treatment	Moderate	Finding downgraded because of concerns about adequacy of data - the finding is largely based on information from HIC's only
5	Resource Constraints - Limited resources (both personal and organizational) meant that some women couldn't afford to go to health facilities for PPH treatment, whilst others, who did go, found the shortage of staff and medicines (at health facilities) hindered effective care. In one HIC setting women felt 'pushed out' before they were ready to go home whilst in another LIC setting women felt ther…	6 Studies - 6, 7, 8 10, 12, 13.	Moderate methodological limitations in 4/6 studies around sampling strategy, data collection and analysis	Minor concerns about adequacy of data as information lacked richness and depth	Minor concerns about coherence given the range of different resource issues (personal finance, staff resources & medical resources)	Minor concerns about relevance given the indirectness of the finding - not focused on prevention and treatment of PPH	Moderate	Finding downgraded because of concerns about the methodological quality of contributing papers.
6	Importance of shared decision making - In a limited number of settings women felt more empowered and at ease when they were involved in the decision making processes relating to the management of a PPH. Conversely, women expressed feelings of frustration and anxiety when their views and experiences (previous PPH) were ignored by staff.	3 Studies - 4, 5, 14.	Minor methodological limitations in 1/3 studies around sampling strategy and data collection and analysis	Substantial concerns about adequacy of data given the small number of studies (all from HIC's) and the lack of richness in the text.	Minor concerns about coherence as the finding reflects women's views on several PPH issues including the potential of a hysterectomy and previous experience of a PPH	Moderate concerns about relevance given the finding is rather broad and largely based on women's experiences of PPH treatment	Very Low	Finding downgraded because of concerns about adequacy of data, relevance and the reliance on data from 3 HIC's only
7	Value Woman-centred care - The importance of kind, caring staff before, during and after a PPH was highlighted by women in a range of countries and contexts. For some, words of reassurance or empathic gestures demonstrated care; while for others, having a consistent presence (continuity of carer) or a trusted advocate helped to make women feel cared for.	7 Studies - 2, 3, 4, 5, 10, 15, 16	Moderate methodological limitations in 4/7 studies mainly around sampling strategy, data collection and analysis	Minor concerns about adequacy of data (7 studies that together offered moderately rich data overall)	Findings across studies are consistent and coherent	Minor concerns about relevance given the finding is largely based on women's experiences of PPH treatment	Moderate	Finding downgraded because of concerns about the methodological quality of contributing papers.
8	Value Clinical Competence - In some settings women felt less anxious if healthcare professionals were perceived to be skilled and confident in the management of PPH. Conversely, women in a limited number of settings, were either acutely concerned if staff were perceived to be nervous or paniced (Australia & NZ), or put off going to health facilities altogether if staff were rumoured to be unskill…	4 Studies - 2, 3, 6, 12.	Moderate methodological limitations in 2/4 studies mainly around sampling strategy, data collection and analysis	Moderate concerns about adequacy of data given the finding lacked richness and included data from only 4 studies	Minor concerns about coherence as the finding was expressed both positively and negatively	Minor concerns about relevance given the finding is largely based on women's experiences of PPH treatment	Low	Finding downgraded because of concerns about the methodological quality and the adequacy of data.
9	Mistreatment by Staff - In a range of settings and contexts women experienced disrespectful behaviour by healthcare staff including impatience, a lack of care and not having their views taken seriously. In some low income contexts women experiencing a secondary PPH were punished, admonished, mistreated or even refused care because they had given birth at home.	5 Studies - 5, 6, 10, 15, 16.	Moderate methodological limitations in 2/5 studies mainly around sampling strategy, data collection and analysis	Minor concerns about adequacy of data (5 studies that together offered relatively rich data overall)	Minor concerns about coherence given the range of disrepectful practices and the focus on 'punishment for home births' in the African context only	Minor concerns about relevance given the finding is largely based on women's experiences of PPH treatment	Moderate	Finding downgraded because of concerns about the methodological quality of contributing papers.
10	Impact of PPH - Women in a variety of settings described feelings of fatigue, exhaustion and disorientation during a PPH which affected their ability to communicate with healthcare professionals. The initial separation from their baby generated feelings of anxiety and the shock of experiencing a PPH created lasting psychological scars which they found difficult to manage.	7 Studies - 3, 4, 5, 6, 8, 13, 14.	Minor methodological limitations in 2/7 studies around sampling strategy and data analysis	Minor concerns about adequacy of data (7 studies that together offered moderately rich data overall)	Minor concerns about coherence given the variety of feelings described	Moderate concerns about relevance given the finding is largely based on women's experiences of PPH	Moderate	Finding downgraded because of concerns about relevance to review
11	Provider preferences for PPH prevention - In a variety of contexts and settings health professionals remained unconvinced about using uterotonics (primarily oxytocin) to prevent PPH and actively subverted guideline recommendations to better align with their beliefs. Providers in these contexts also expressed a preference for a 'hands off' approach to third stage management believing that this tec…	6 Studies - 18, 19 20, 21, 26, 30	Minor methodological concerns in 1/6 studies around design and analysis	Minor concerns about adequacy of data (6 studies that together offered relatively rich data overall)	Minor concerns about coherence given the finding was largely expressed by experienced midwives	Moderate concerns about relevance given that 4 of the 6 studies were framed around health professionals use of EMTSL	Moderate	Finding downgraded because of concerns about relevance to review
12	Need for Staff Training in PPH Management - Across a wide range of settings and contexts health professionals identified knowledge gaps in their understanding of PPH management, expressed a lack of confidence in their ability to manage PPH and highlighted a lack of training opportunities to address these concerns, particularly in LMIC's	13 Studies - 19, 20, 21,24,25, 26, 28, 29, 32, 34, 35,37,39	Minor methodological concerns in 3/13 studies around sampling strategy, data collection and analysis.	Realtively rich data from a range of settings and contexts	Minor concerns around coherence given the limited training opportunities are only discussed in LMIC's	Finding broadly in accord with context of review (although framed around perceived knowledge gaps)	High
13	Resource Constraints - Limited resources in a number of contexts (primarily LMIC's) hampered health professionals' ability to provide effective care. Staff shortages, oxytocin storage problems in areas with limited/irregular electricity supplies, inconsistent stock levels (primarily oxytocin) and a lack of transport (and/or finance) to transfer women to the next level of care all contributed to i…	15 Studies - 21, 22, 23, 24, 25, 26, 27, 29, 30, 32, 34, 35, 36, 38, 39	Minor methodological concerns in 5/15 studies around sampling strategy, data collection and analysis.	Minor concerns about adequacy of data as, although the studies contain relatively rich data, the finding is largely limited to LMIC'S (+1 Study from the Netherlands)	Minor concerns around coherence given the range of different resource concerns	Finding broadly in accord with context of review (although framed around perceived resource limitations)	High
14	Understanding of Blood Loss - In a limited range of settings health providers described blood loss as a normal process and used experience or rudimentary practices (number of cloths soaked in blood or number of mugs filled with blood) to gauge excessive bleeding	5 Studies - 21, 31, 35, 39, 40	Minor methodological limitations in 1/5 studies relating to design, sampling, data collection and analysis	Moderate concerns about adequacy of data given that 3/5 studies reflected the views of TBA's only	Minor concerns over coherence given the variety of approaches used to monitor blood loss	Moderate concerns about relevance given the indirectness of the finding, i.e. not about prevention and treatment of PPH	Low	Finding downgraded because of adequacy of data and relevance of the finding to the purpose of the review. Finding largely based on views of TBA's in rural areas of LMIC's
15	Influence of Traditional Beliefs and Treatments - Health providers were influenced by a variety of traditional beliefs relating to the causes and treatment of PPH. In some contexts PPH was thought to be caused by malign supernatural forces or an imbalance of energy or by the build up of menstrual blood brought about by oral contraception. Treatments included cold water, traditional saunas, massag…	8 Studies - 24, 25, 28, 29, 31, 32, 39, 40	Minor methodological limitations in 3/8 studies mainly around sampling strategy, data analysis and theme generation	Minor concerns about adequacy of data (8 studies that together offered relatively rich data overall) but largely limited to LMIC'S	Moderate concerns about coherence given the range of different practices and treatments	Finding broadly in accord with context of review	Moderate	Finding downgraded because of concerns about coherence and the reliance on data from LMIC'S
16	Trust in Task Shifting - In a number of LMIC's there were concerns about the administration of uterotonics to prevent PPH. In some settings TBA's and community health workers were given responsibility for this task and were perceived to be competent in their ability, whilst in others TBA's were reluctant to discuss PPH becuase of perceived repurcussions or were not allowed to manage PPH (using ut…	9 Studies - 21, 24, 25, 27, 32, 34, 36, 38, 39.	Minor methodological limitations in 3/9 studies mainly around sampling strategy, data analysis and theme generation	Minor concerns about adequacy of data (9 studies that together offered relatively rich data overall) but largely limited to LMIC'S	Moderate concerns about coherence given the divergent views contributing to the review finding.	Minor concerns about relevance given the finding is framed around task shifting rather than prevention and treatment of PPH per se	Moderate	Finding downgraded because of concerns about coherence and the reliance on data from LMIC'S
17	Recognition of Preventative Action of Uterotonics - The benefits of using uterotonics to prevent PPH, limit blood loss and hasten the delivery of the placenta were recognized by policy makers, health professionals and community members in a number of diverse LMIC settings. The specific benefits of using oral misoprostol to prevent PPH, either as an additional strategy to the use of oxytocin or as…	10 Studies - 21, 22, 23, 25, 29, 32, 33, 36, 37, 38	Minor concerns about methodology in 3/10 studies around sampling strategy, data collection, theme generation and analysis	Minor concerns about adequacy of data (10 studies that together offered relatively rich data overall) although finding limited to LMIC's	Minor concerns about coherence given the variance in views about the relative benefits of uterotonics	Finding broadly in accord with context of review	High	Finding graded as high because of the relevance to the review, even though the finding is limited to LMIC's
18	Implementation concerns around use of uterotonics for PPH prevention - Health professionals and policy makers expressed some concerns about the lack of clarity on misoprostol use in national or regional guideline documents. In some settings these concerns related to a lack of data on effectiveness or on implementation strategies (particularly in LMIC's); whilst in others the concerns were more ab…	6 Studies - 23, 34, 35, 36, 37, 38	Minor methodological limitations in 2/6 studies around sampling, data collection, analysis and theme generation	Minor concerns about adequacy of data (6 studies that together offered relatively rich data overall)	Moderate concerns about coherence given the range of issues at both local and national levels largely around the implememtation of community based misoprostol distribution programmes	Minor concerns around relevance as the finding relates to policy and guideline issues rather than prevention and treatment of PPH per se	Moderate	Finding downgraded because of concerns about coherence and the reliance on data from LMIC'S
19	Uterotonic safety concerns - Health professionals and providers in a variety of settings expressed concerns about the safety of uterotonics. For misoprostol these were based on the potential for mis-use (inducing an abortion) or because of effects (mainly shivering), whilst for oxytocin some health professionals believed that using the drug for induction might actually cause a PPH or retained pla…	11 Studies - 19, 22, 23, 28, 29, 30, 33, 34, 36, 37, 38	Minor methodological limitations in 3/11studies around sampling, data collection, analysis and theme generation	Minor concerns about adequacy of data (11 studies that together offered relatively rich data overall) but finding largely limited to LMIC's only	Moderate concerns about coherence given the range of issues identified	Finding broadly in accord with context of review	Moderate	Finding downgraded because of concerns about coherence and the reliance on studies from LMIC'S. Also, to be read in conjunction with finding 19 about the benefits of uterotonics
20	Hierarchical systems hinder change - In a limited number of settings health professionals felt that their ability to influence changes in the prevention and treatment of PPH were hampered by existing hierarchical structures within organizations	3 Studies - 21, 26, 35	Studies were generally of good quality	Substantial concerns about adequacy of data given the small number of studies and the relatively thin data	Findings across studies are relatively consistent and coherent.	Substantial concerns about relevance given the general nature of the finding	Very Low	Finding downgraded because of substantial concerns about the adequacy of data and relevance to the review
21	Value early attachment after PPH - In a limited number of settings health professionals found PPH difficult to manage because of the value they placed on encouraging early attachment between mother and baby	3 Studies - 18, 19, 20	Minor methodological limitations in 1/3 studies - a mixed methods study with limited details on data analysis and thematic development	Substantial concerns about adequacy of data given the small number of studies (all conducted in HIC's) and the lack of richness in the text.	Findings across studies are relatively consistent and coherent.	Moderate concerns about relevance given the finding is not focused on the prevention and treatment of PPH	Low	Finding downgraded because of concerns about the adequacy of data, the relevance to the review and the lack of data from LMIC's
22	Value Informed Decision Making - In a limited number of settings health professionals discussed the importance of including women (and their partners) in the decision making process. This included giving women information (antenatally) about third stage management and PPH and making sure women were involved in decision making during a PPH where appropriate.	2 Studies - 20, 27	Minor methodological limitations in 1/2 studies - a mixed methods study with limited details on data analysis and thematic development	Substantial concerns about adequacy of data given the limited number of studies and the lack of richness in the text.	Minor concerns about coherence given that 1 study discussed educational issues as well as decision making involvement	Substantial concerns about relevance given the general nature of the finding	Very Low	Finding downgraded because of substantial concerns about the adequacy of data and relevance to the review
